# Supplementary material for: Novel Triarylamine-Based Hole Transport Materials: Synthesis, Characterization and Computational Investigation
Source: Materials (Basel). 2021 Jun 7;14(11):3128. doi: 10.3390/ma14113128 (PMC8200960; doi:10.3390/ma14113128)
Supplement: Supplementary file 1 [file materials-14-03128-s001.zip]

Archive with 1 entries (1 files):
- materials-1208202-supplementary.pdf
